# Supplementary material for: Effects of Microbial Fermented Feed on Serum Biochemical Profile, Carcass Traits, Meat Amino Acid and Fatty Acid Profile, and Gut Microbiome Composition of Finishing Pigs
Source: Front Vet Sci. 2021 Nov 4;8:744630. doi: 10.3389/fvets.2021.744630 (PMC8600044; doi:10.3389/fvets.2021.744630)
Supplement: Supplementary file 1 [file Table_1.XLSX]

## Sheet: Sheet1
Sample ID	OTU	ACE	Chao1	Simpson	Shannon	Coverage
K41	116	302.637	207.867	0.3353	1.6858	0.999
K42	269	380.703	350.147	0.138	2.3732	0.9977
K43	288	555.028	480.073	0.1412	2.3421	0.9975
K51	189	471.832	336	0.8541	0.4832	0.9963
K52	208	642.091	417.182	0.9042	0.3841	0.9945
K53	182	288.394	274.941	0.6714	0.7416	0.9975
M41	773	805.331	817.22	0.0182	5.0061	0.9988
M42	783	814.333	822.245	0.0177	5.0239	0.9989
M43	738	773.959	779.226	0.0319	4.6548	0.9988
M51	671	748.887	749.764	0.0354	4.3628	0.9981
M52	657	757.158	772.672	0.0606	3.9409	0.998
M53	642	724.977	724.543	0.0617	3.9299	0.9983
