# Supplementary material for: Effects of Microbial Fermented Feed on Serum Biochemical Profile, Carcass Traits, Meat Amino Acid and Fatty Acid Profile, and Gut Microbiome Composition of Finishing Pigs
Source: Front Vet Sci. 2021 Nov 4;8:744630. doi: 10.3389/fvets.2021.744630 (PMC8600044; doi:10.3389/fvets.2021.744630)
Supplement: Supplementary file 2 [file Table_2.XLSX]

## Sheet: Sheet1
Genus	M41	M42	M43	M51	M52	M53
Acetitomaculum	0.000535387	0.000416949	0.000308557	0.000104659	4.91626e-05	1.60891e-05
Actinobacillus	0.000120894	0.000138983	0.000428552	0.00661096	0.00440825	0.003974
Aeromonas	0	0	0	0.00497131	0	0
Akkermansia	0.00269421	0.00380466	0.00143993	0.00155244	0.0125201	0.0119059
Alistipes	0.00131256	0.00144195	0.000514262	0.000994261	0.00303169	0.00324999
Alloprevotella	0.0682533	0.0713504	0.0377983	0.149383	0.258923	0.258535
Anaerococcus	0	0	0	0.000872159	3.27751e-05	6.43563e-05
Anaeroplasma	0.00699458	0.00714025	0.0074568	0.000122102	0.000147488	0.000225247
Anaerotruncus	0.00227971	0.00213686	0.00157707	0.00388983	0.00119629	0.00104579
Anaerovibrio	0.0111913	0.0101458	0.0137822	0.00999494	0.00296614	0.00331435
Anaerovorax	0.000345411	0.000399576	0.000154279	0.000366307	0.000770214	0.000772275
Bacteroides	0.00654554	0.00674068	0.0106624	0.00697727	0.0117335	0.0129356
Blautia	0.000483576	0.000747034	0.000754251	0.00144778	0.000327751	0.000450494
Breznakia	6.90822e-05	0.000138983	0	0	0	3.21781e-05
Butyricicoccus	0.000984422	0.00105975	0.000325699	5.23295e-05	6.55501e-05	4.82672e-05
Butyrivibrio	0.000241788	0.000225847	0.00116566	0.000122102	0.000802989	0.000900988
Campylobacter	0.0931401	0.0913813	0.142125	0.0282405	0.122759	0.11597
Candidatus_Soleaferrea	1.72706e-05	3.47457e-05	6.85683e-05	0.00116869	0.00165514	0.00138366
Catenisphaera	0.00112259	0.00119873	0.000719967	0.00216295	0.000589951	0.000579206
Cellulosilyticum	6.90822e-05	8.68644e-05	1.71421e-05	0.000296534	6.55501e-05	4.82672e-05
Christensenellaceae_R-7_group	0.00210701	0.00203263	0.00250274	0.0062621	0.00845597	0.00828587
Clostridium_sensu_stricto_1	0.0276674	0.0268063	0.0494549	0.0734881	0.00983252	0.00958909
Clostridium_sensu_stricto_6	3.45411e-05	5.21186e-05	0.000102852	0.000470966	4.91626e-05	0
Collinsella	0	0	0.000342841	0.0017792	0.000229425	0.000305692
Coprococcus_1	0.000828987	0.000799152	0.000668541	0.000784943	0.000294976	0.000257425
Coprococcus_2	0.00062174	0.000434322	0.000479978	1.74432e-05	3.27751e-05	1.60891e-05
Coprococcus_3	0.000379952	0.000295339	0.000771393	0.0148093	0.00327751	0.00370049
Corynebacterium_1	6.90822e-05	8.68644e-05	6.85683e-05	0.00538994	0.000884927	0.000900988
Defluviitaleaceae_UCG-011	1.72706e-05	0.000104237	0.000137137	0	3.27751e-05	1.60891e-05
Desulfovibrio	0.00158889	0.00151144	0.000771393	0.00598301	0.0134378	0.0135309
Dielma	5.18117e-05	1.73729e-05	1.71421e-05	8.72159e-05	0.000180263	0.000144802
Eisenbergiella	8.63528e-05	8.68644e-05	3.42841e-05	0.000244205	3.27751e-05	1.60891e-05
Elusimicrobium	0.000207247	0.000295339	6.85683e-05	6.97727e-05	0.00122906	0.00115841
Enterorhabdus	0.00031087	0.000277966	0.000137137	0.000139545	3.27751e-05	1.60891e-05
Erysipelotrichaceae_UCG-003	0.000189976	0.000312712	0.000651399	0.000558182	0.0001311	0.000193069
Erysipelotrichaceae_UCG-004	0.00421402	0.00488178	0.00488549	0.000436079	0.00168792	0.00152846
Escherichia-Shigella	0.00511209	0.00474279	0.000291415	0.123724	0.0846908	0.0832288
Facklamia	0	0	0	0.00184898	3.27751e-05	1.60891e-05
Faecalibacterium	0.000967151	0.000851271	0.00138851	0.00038375	0.000180263	0.00017698
Family_XIII_AD3011_group	0.000880799	0.00114661	0.00154279	0.00247693	0.00609616	0.0061782
Family_XIII_UCG-001	0.000518117	0.000538559	0.000342841	6.97727e-05	1.63875e-05	9.65344e-05
Family_XIII_UCG-002	1.72706e-05	6.94915e-05	1.71421e-05	1.74432e-05	0.000442463	0.000659652
Fibrobacter	0.00183068	0.00184152	0.000668541	0	3.27751e-05	1.60891e-05
Fusobacterium	3.45411e-05	0	0.000171421	8.72159e-05	0.0044738	0.00407053
Helicobacter	0.000967151	0.000851271	0.000754251	3.48864e-05	0.000163875	0.000225247
Holdemanella	0.000172706	0.000295339	0.00193705	0.0040817	0.000409688	0.000305692
Intestinibacter	5.18117e-05	6.94915e-05	8.57104e-05	3.48864e-05	8.19377e-05	4.82672e-05
Lachnoclostridium	0.000138164	0.000104237	0.000445694	0.000191875	0.00019665	0.000386138
Lachnoclostridium_5	0.00031087	0.000416949	0.000239989	8.72159e-05	6.55501e-05	0.000144802
Lachnospira	0.0002936	0.00048644	0.000428552	3.48864e-05	1.63875e-05	1.60891e-05
Lachnospiraceae_AC2044_group	0.00447308	0.00481229	0.00593116	0.00907045	0.00303169	0.00347524
Lachnospiraceae_FCS020_group	0.000552658	0.000555932	0.000239989	3.48864e-05	4.91626e-05	8.04453e-05
Lachnospiraceae_NC2004_group	0.000103623	0.000104237	0.000239989	8.72159e-05	1.63875e-05	3.21781e-05
Lachnospiraceae_NK4A136_group	0.00454216	0.00415212	0.0068054	0.00647142	0.00544066	0.00606558
Lachnospiraceae_NK4B4_group	0.00177887	0.00182415	0.000377126	8.72159e-05	1.63875e-05	1.60891e-05
Lachnospiraceae_UCG-001	0.00103623	0.00114661	0.00159421	0.000244205	0.000491626	0.000563117
Lachnospiraceae_UCG-003	0.000172706	0.000138983	5.14262e-05	0.000139545	0.000344138	0.000273514
Lachnospiraceae_UCG-004	0.000103623	5.21186e-05	0	1.74432e-05	0	0
Lachnospiraceae_UCG-008	0.000431764	0.000521186	3.42841e-05	0.000209318	0	1.60891e-05
Lachnospiraceae_UCG-009	0.000569928	0.000625423	0.00121709	0.00169199	0.00316279	0.00318564
Lachnospiraceae_UCG-010	0.000362682	0.000347457	0.000239989	1.74432e-05	0	1.60891e-05
Lachnospiraceae_XPB1014_group	0.00362682	0.00418686	0.00231418	0.0052504	0.00301531	0.00324999
Lactobacillus	0.000449035	0.000538559	0.00167992	0.00134312	0.000114713	0.000225247
Leeia	0.00373044	0.00297076	0.00500549	0.00629699	0.00119629	0.00151237
Lolium_perenne	3.45411e-05	5.21186e-05	1.71421e-05	3.48864e-05	0	0
Marvinbryantia	0.00119167	0.0014072	0.00143993	0.00120358	0.000704664	0.000579206
Mitsuokella	0	0	0	0.000872159	0	0
Mogibacterium	1.72706e-05	1.73729e-05	3.42841e-05	3.48864e-05	0.00019665	0.000209158
Mucispirillum	0.000535387	0.000608051	6.85683e-05	3.48864e-05	0.000180263	9.65344e-05
Mycoplasma	3.45411e-05	0	0.000188563	0	0.00019665	4.82672e-05
Olsenella	0	0	1.71421e-05	3.48864e-05	1.63875e-05	1.60891e-05
Oribacterium	0.000967151	0.00125085	0.00123423	0.00106403	0.000737439	0.000900988
Oscillibacter	0.000449035	0.000521186	0.000394268	0.00038375	0.000327751	0.000402227
Oscillospira	0.0112777	0.0120741	0.00587973	0.00225017	0.0049982	0.00551855
Parabacteroides	0.0127284	0.0133597	0.00932529	0.0170245	0.0361837	0.0356051
Peptoclostridium	0.0185659	0.019336	0.03173	0.0458058	0.0174363	0.0202079
Peptococcus	6.90822e-05	0.000104237	0.000119995	0.00673307	0.00136017	0.00194678
Phascolarctobacterium	0.0303616	0.0268585	0.0347984	0.0506027	0.0388221	0.0374071
Prevotella_1	0.0285482	0.0313233	0.0146393	0.00610511	0.00340861	0.00324999
Prevotella_2	0.0117613	0.0119004	0.0285244	0.00127335	0.000294976	0.000273514
Prevotella_7	8.63528e-05	6.94915e-05	0.00082282	0	1.63875e-05	0
Prevotella_9	0.059618	0.0618474	0.0235361	0.0024246	0.000147488	0.000112623
Prevotellaceae_NK3B31_group	0.0812234	0.0833029	0.0400439	0.0102391	0.00812822	0.00870419
Prevotellaceae_UCG-001	0.0130911	0.0137593	0.0081082	0.00130824	0.000950477	0.00115841
Prevotellaceae_UCG-003	0.0306898	0.0296034	0.0621743	0.100665	0.0239422	0.0227499
Prevotellaceae_UCG-004	0.000276329	0.000416949	0.000137137	0.00137801	0.000213038	0.000225247
Pseudobutyrivibrio	0.00354046	0.00363093	0.00341127	0.00183153	0.000770214	0.000933166
Pyramidobacter	0.000759905	0.000590678	0.000428552	0.000209318	0.00101603	0.000949255
Quinella	0.00031087	0.000208474	0.00041141	6.97727e-05	0	0
Rikenellaceae_RC9_gut_group	0.0319333	0.0314449	0.0336327	0.0538122	0.0186818	0.0190012
Roseburia	0.031536	0.0311322	0.0296558	0.0120009	0.0123726	0.0126621
Ruminiclostridium_5	6.90822e-05	0.000104237	8.57104e-05	0.000104659	0	0
Ruminiclostridium_6	0.00566474	0.00581991	0.00430266	0.000174432	0.000344138	0.000579206
Ruminiclostridium_9	0.000362682	0.000538559	0.000188563	3.48864e-05	0.000147488	0.000144802
Ruminococcaceae_NK4A214_group	0.00189976	0.00165042	0.00142279	0.00279091	0.00244174	0.00238118
Ruminococcaceae_UCG-002	0.000898069	0.000712288	0.000171421	0.000784943	0.0015732	0.0017698
Ruminococcaceae_UCG-004	0.000103623	0.000173729	0.000274273	0.000174432	0.000262201	0.00017698
Ruminococcaceae_UCG-005	0.0140755	0.0149059	0.0117595	0.00814596	0.00391662	0.00442449
Ruminococcaceae_UCG-008	0.00348865	0.00323135	0.00099424	0.000261648	0.000491626	0.00035396
Ruminococcaceae_UCG-009	0.000639011	0.000729661	0.000274273	0.000453523	0.000622726	0.000595296
Ruminococcaceae_UCG-010	0.00316051	0.00321398	0.00111423	0.000261648	0.00167153	0.00199504
Ruminococcaceae_UCG-013	0.00854893	0.00786991	0.00310272	0.00219784	0.000573564	0.000595296
Ruminococcaceae_UCG-014	0.0117094	0.0114661	0.00803963	0.00188386	0.00186818	0.00215594
Ruminococcus_1	0.00628648	0.00630635	0.0177249	0.00204085	0.00181902	0.00204331
Ruminococcus_2	0.016597	0.0160178	0.00795392	0.000104659	0.000278588	0.000225247
Sarcina	0.000224517	0.00024322	0.000239989	1.74432e-05	0	0
Selenomonas_1	5.18117e-05	6.94915e-05	1.71421e-05	0	0	0
Solobacterium	0.00120894	0.0014072	0.0013028	0.00170943	0.000409688	0.000836632
Streptococcus	0.00233153	0.00244958	0.00342841	0.00882625	0.00167153	0.00122277
Subdoligranulum	0.000949881	0.000938135	0.00572545	0.00252926	0.00145849	0.00115841
Succinivibrio	0.000259058	0.000156356	0.003137	0.00204085	0.000442463	0.000643563
Succinivibrionaceae_UCG-002	0.000259058	0.00024322	0.000651399	0.000139545	0.000245813	0.00033787
Sutterella	0.00402404	0.00378729	0.00291415	0.00580858	0.00698109	0.00733662
Treponema_2	0.00811716	0.00764406	0.000565688	0.00163966	0.000884927	0.000884899
Turicibacter	0.00345411	0.0028839	0.00385697	0.00722148	0.00165514	0.00143193
Tyzzerella_4	0	1.73729e-05	1.71421e-05	3.48864e-05	0.000294976	0.00035396
Unknown	0.0490139	0.0495127	0.0326214	0.0131347	0.00845597	0.00946037
Weissella	6.90822e-05	0.000156356	0.000359984	5.23295e-05	4.91626e-05	0
[Anaerorhabdus]_furcosa_group	0.000397223	0.00048644	0.000977098	0.00329676	0.00122906	0.000643563
[Eubacterium]_brachy_group	0.000138164	0.000312712	0.000171421	5.23295e-05	0.00150765	0.00119059
[Eubacterium]_coprostanoligenes_group	0.0270802	0.0251212	0.0281987	0.0225889	0.0645669	0.062506
[Eubacterium]_eligens_group	0.00119167	0.00126822	0.000959956	0.000226761	0.000344138	0.000305692
[Eubacterium]_fissicatena_group	0.00181341	0.00177203	0.000891388	0.000470966	0.000688276	0.000611385
[Eubacterium]_hallii_group	0.000466305	0.00048644	0.000325699	0.000174432	0.000508014	0.000434405
[Eubacterium]_nodatum_group	0.000138164	0.00012161	0.000651399	0.000976818	0.00136017	0.00136757
[Eubacterium]_rectale_group	0.00288418	0.00274491	0.00212562	8.72159e-05	1.63875e-05	8.04453e-05
[Eubacterium]_ruminantium_group	0.00407585	0.00361356	0.0033427	0.000174432	0.000508014	0.000547028
[Eubacterium]_ventriosum_group	0.000103623	0.000156356	0.000102852	3.48864e-05	0	0
[Eubacterium]_xylanophilum_group	0.00556112	0.00521186	0.0136108	0.0007675	0.000442463	0.00033787
[Ruminococcus]_gauvreauii_group	0.000103623	5.21186e-05	0.000154279	0.000156989	6.55501e-05	0.000144802
[Ruminococcus]_gnavus_group	0.000259058	0.000208474	0.000257131	0.000226761	0.000589951	0.000498761
bacterium	0.159286	0.156008	0.183249	0.0942978	0.13777	0.143144
dgA-11_gut_group	0.00062174	0.000712288	0.000325699	0.00146523	0.000639114	0.000450494
hoa5-07d05_gut_group	0.00153708	0.00130297	0.00426838	0.000819829	0.000327751	0.00035396
organism	0	0	0	0	4.91626e-05	1.60891e-05
rumen_bacterium	0.0132638	0.0133771	0.00293129	0.00033142	0.0040805	0.00390964
