# Supplementary material for: Effects of Microbial Fermented Feed on Serum Biochemical Profile, Carcass Traits, Meat Amino Acid and Fatty Acid Profile, and Gut Microbiome Composition of Finishing Pigs
Source: Front Vet Sci. 2021 Nov 4;8:744630. doi: 10.3389/fvets.2021.744630 (PMC8600044; doi:10.3389/fvets.2021.744630)
Supplement: Supplementary file 3 [file Table_3.XLSX]

## Sheet: Sheet1
Phylum	M41	M42	M43	M51	M52	M53
Actinobacteria	0.00240061	0.00217161	0.00270845	0.00795409	0.00360526	0.00331435
Bacteroidetes	0.486028	0.49438	0.423084	0.413962	0.41231	0.410497
Cyanobacteria	0.00120894	0.000903389	0.000651399	0.000174432	0.000606339	0.000611385
Deferribacteres	0.000535387	0.000608051	6.85683e-05	3.48864e-05	0.000180263	9.65344e-05
Elusimicrobia	0.000207247	0.000295339	6.85683e-05	6.97727e-05	0.00122906	0.00115841
Fibrobacteres	0.00183068	0.00184152	0.000668541	0	3.27751e-05	1.60891e-05
Firmicutes	0.373459	0.368461	0.402564	0.385895	0.3229	0.333382
Fusobacteria	3.45411e-05	0	0.000171421	8.72159e-05	0.0044738	0.00407053
Proteobacteria	0.110065	0.106722	0.15637	0.187427	0.236161	0.228481
Spirochaetae	0.00811716	0.00764406	0.000565688	0.00163966	0.000884927	0.000884899
Synergistetes	0.000759905	0.000590678	0.000428552	0.000209318	0.00101603	0.000949255
Tenericutes	0.0110186	0.0109275	0.0100795	0.00033142	0.00321196	0.00366831
Unknown	0	1.73729e-05	3.42841e-05	0	3.27751e-05	3.21781e-05
Verrucomicrobia	0.00433491	0.00543771	0.00253703	0.00221528	0.0133558	0.0128391
