# Supplementary material for: Effects of Microbial Fermented Feed on Serum Biochemical Profile, Carcass Traits, Meat Amino Acid and Fatty Acid Profile, and Gut Microbiome Composition of Finishing Pigs
Source: Front Vet Sci. 2021 Nov 4;8:744630. doi: 10.3389/fvets.2021.744630 (PMC8600044; doi:10.3389/fvets.2021.744630)
Supplement: Supplementary file 4 [file Table_4.xlsx]

## Sheet: Sheet1
Phylum	K51	K52	K53	K41	K42	K43
Actinobacteria	0.000111037	0.000187283	0.00052144	0.000152256	0.000789229	0.00061547
Bacteroidetes	0.00699534	0.0106283	0.00527575	0.000685153	0.00457289	0.00456639
Cyanobacteria	0.00425642	0.00121734	0.000552113	0.00194127	0.0100975	0.00351414
Deferribacteres	0	9.36417e-05	9.20189e-05	5.70961e-05	0	1.98539e-05
Elusimicrobia	3.70124e-05	0	0	0	0	0
Firmicutes	0.023984	0.017511	0.174192	0.356508	0.450116	0.44975
Fusobacteria	0.000259087	0	9.20189e-05	0	2.32126e-05	1.98539e-05
Proteobacteria	0.96147	0.967694	0.818539	0.639153	0.380084	0.384689
Spirochaetae	7.40247e-05	0.000374567	0	0	9.28505e-05	3.97078e-05
Synergistetes	0	0	0	0	4.64253e-05	1.98539e-05
Tenericutes	0.000111037	0.00056185	0	0.000361609	0.153389	0.155813
Unknown	0.00266489	0.00168555	0.000644132	0.00114192	0.000766017	0.000952986
Verrucomicrobia	3.70124e-05	4.68209e-05	9.20189e-05	0	2.32126e-05	0
