# Supplementary material for: Effects of Microbial Fermented Feed on Serum Biochemical Profile, Carcass Traits, Meat Amino Acid and Fatty Acid Profile, and Gut Microbiome Composition of Finishing Pigs
Source: Front Vet Sci. 2021 Nov 4;8:744630. doi: 10.3389/fvets.2021.744630 (PMC8600044; doi:10.3389/fvets.2021.744630)
Supplement: Supplementary file 5 [file Table_5.XLSX]

## Sheet: Sheet1
Genus	K41	K42	K43	K51	K52	K53
Acetitomaculum	0	2.32126e-05	1.98539e-05	0	0	0
Actinobacillus	0.000418705	0.000487465	0.000436785	7.40247e-05	4.68209e-05	0.00846574
Aeromonas	1.9032e-05	0	0	3.70124e-05	4.68209e-05	6.13459e-05
Akkermansia	0	0	0	0	0	6.13459e-05
Alistipes	1.9032e-05	4.64253e-05	0	0	4.68209e-05	0
Alloprevotella	0	0.000371402	0.000416931	0.00114738	0.000327746	0.00119625
Anaerococcus	1.9032e-05	2.32126e-05	5.95616e-05	0	0	9.20189e-05
Anaeroplasma	0	0.000162488	0.000277954	0	0	0
Anaerotruncus	0	4.64253e-05	7.94155e-05	0.000111037	0.000140463	9.20189e-05
Anaerovibrio	1.9032e-05	0.000208914	0.000416931	0.000185062	9.36417e-05	0.000153365
Anaerovorax	0	2.32126e-05	3.97078e-05	0	0	3.0673e-05
Bacteroides	0	0.000464253	0.000456639	0.000925309	0.000374567	0.000490767
Blautia	7.61281e-05	0.000208914	0.000178685	0.000185062	9.36417e-05	3.0673e-05
Butyricicoccus	0	0	0	0	4.68209e-05	0
Butyrivibrio	0	0	0	0	0	3.0673e-05
Campylobacter	0.0224007	0.0935005	0.0920227	0.00555185	0.00304336	0.00318999
Candidatus_Soleaferrea	0	0	1.98539e-05	3.70124e-05	4.68209e-05	3.0673e-05
Catenisphaera	0	2.32126e-05	0	0	0	0
Cellulosilyticum	0.00511962	6.96379e-05	5.95616e-05	3.70124e-05	0	0.00211643
Christensenellaceae_R-7_group	7.61281e-05	0.000162488	0.000158831	0.000111037	0.000374567	0.000122692
Clostridium_sensu_stricto_1	0.126468	0.135353	0.132743	0.00407136	0.00163873	0.00499969
Clostridium_sensu_stricto_6	0.000723217	0	0	0	0	0
Collinsella	0	0.000116063	9.92694e-05	7.40247e-05	4.68209e-05	0.000122692
Coprococcus_1	1.9032e-05	0.000139276	5.95616e-05	3.70124e-05	0	3.0673e-05
Coprococcus_2	0	0	1.98539e-05	0	0	3.0673e-05
Coprococcus_3	0	0.000162488	9.92694e-05	0	0	6.13459e-05
Corynebacterium_1	0.000133224	0.000626741	0.000476493	3.70124e-05	9.36417e-05	0.000368076
Defluviitaleaceae_UCG-011	0	0	0	3.70124e-05	0	0
Desulfovibrio	0	0	1.98539e-05	7.40247e-05	4.68209e-05	9.20189e-05
Elusimicrobium	0	0	0	3.70124e-05	0	0
Enterorhabdus	1.9032e-05	4.64253e-05	0	0	0	0
Erysipelotrichaceae_UCG-003	0	4.64253e-05	0	0	0	0
Erysipelotrichaceae_UCG-004	3.80641e-05	0.000139276	0.000317662	0.000148049	4.68209e-05	0
Escherichia-Shigella	0.551206	0.262651	0.26765	0.923569	0.950791	0.804276
Facklamia	3.80641e-05	0	0	0	0	0.000398749
Faecalibacterium	0	9.28505e-05	1.98539e-05	0.000111037	0	0
Family_XIII_AD3011_group	0	2.32126e-05	5.95616e-05	0.000111037	0.000140463	9.20189e-05
Family_XIII_UCG-001	0	0	0	3.70124e-05	4.68209e-05	3.0673e-05
Fusobacterium	0	2.32126e-05	1.98539e-05	0.000259087	0	9.20189e-05
Helicobacter	0.0649183	0.0230966	0.0241225	0.0317566	0.0132971	0.00208576
Holdemanella	0	2.32126e-05	1.98539e-05	0	4.68209e-05	0
Intestinibacter	0.000247416	2.32126e-05	9.92694e-05	0	0	0
Lachnoclostridium	0	4.64253e-05	1.98539e-05	0	0	3.0673e-05
Lachnospiraceae_AC2044_group	1.9032e-05	0.000255339	0.000119123	0.000222074	0.000280925	0
Lachnospiraceae_FCS020_group	0	2.32126e-05	0	0	0	0
Lachnospiraceae_NC2004_group	0	0	1.98539e-05	0	0	0
Lachnospiraceae_NK4A136_group	0.000418705	0.000301764	0.000218393	3.70124e-05	0.00121734	0.000674805
Lachnospiraceae_NK4B4_group	0	2.32126e-05	0	0	0	0
Lachnospiraceae_UCG-001	0	9.28505e-05	3.97078e-05	0	0	0
Lachnospiraceae_UCG-003	0	2.32126e-05	0	0	0	0
Lachnospiraceae_UCG-004	0	0	1.98539e-05	0	0	0
Lachnospiraceae_UCG-008	0	0	1.98539e-05	3.70124e-05	0	0
Lachnospiraceae_UCG-009	0	0	1.98539e-05	0	9.36417e-05	6.13459e-05
Lachnospiraceae_UCG-010	0	2.32126e-05	0	0	0	0
Lachnospiraceae_XPB1014_group	0	0.000139276	0.000158831	0.000222074	0.000421388	6.13459e-05
Lactobacillus	0.000114192	0.147818	0.148884	0.000962321	0.000608671	0.000153365
Leeia	0	0.000139276	5.95616e-05	7.40247e-05	0	0
Lolium_perenne	0.0014845	0.00424791	0.00208466	0.000888297	0.000702313	0.000245384
Marvinbryantia	0	4.64253e-05	5.95616e-05	7.40247e-05	0	6.13459e-05
Mitsuokella	0	2.32126e-05	7.94155e-05	0	0	0
Mucispirillum	5.70961e-05	0	1.98539e-05	0	9.36417e-05	9.20189e-05
Mycoplasma	0.000342577	0.153041	0.155376	0	9.36417e-05	0
Oribacterium	0	9.28505e-05	7.94155e-05	0.000111037	0	6.13459e-05
Oscillibacter	1.9032e-05	0	0	0	4.68209e-05	3.0673e-05
Oscillospira	3.80641e-05	2.32126e-05	0.000119123	3.70124e-05	0.000515029	0.000184038
Parabacteroides	0	0.000139276	0.000218393	0.000259087	0.000280925	0.000153365
Peptoclostridium	0.088518	0.103064	0.105762	0.00847583	0.00304336	0.159039
Peptococcus	0	0	1.98539e-05	0	4.68209e-05	0
Phascolarctobacterium	3.80641e-05	0.000742804	0.00107211	0.000555185	0.000280925	0.000214711
Prevotella_1	0	0.000162488	0.000158831	0.000370124	0.000608671	0.000122692
Prevotella_2	1.9032e-05	0.000185701	0.000178685	7.40247e-05	0	6.13459e-05
Prevotella_7	0	2.32126e-05	0	0	0	3.0673e-05
Prevotella_9	3.80641e-05	0.000348189	0.00035737	0.000296099	0.000140463	0.000153365
Prevotellaceae_NK3B31_group	5.70961e-05	0.000905292	0.000516201	0.000925309	0.00191966	0.000490767
Prevotellaceae_UCG-001	0	6.96379e-05	0	3.70124e-05	4.68209e-05	6.13459e-05
Prevotellaceae_UCG-003	0	0.000208914	0.000397078	0.000407136	0.000234104	0.000245384
Prevotellaceae_UCG-004	0	0	3.97078e-05	3.70124e-05	0	0
Pseudobutyrivibrio	0	4.64253e-05	5.95616e-05	3.70124e-05	0	6.13459e-05
Pyramidobacter	0	4.64253e-05	1.98539e-05	0	0	0
Quinella	0	0	1.98539e-05	0	0	0
Rikenellaceae_RC9_gut_group	0	0.000696379	0.000555909	0.000925309	0.000842776	0.000184038
Roseburia	9.51602e-05	0.00120706	0.000952986	0.000407136	0.000187283	0.000245384
Ruminiclostridium_6	0	0.000139276	3.97078e-05	7.40247e-05	9.36417e-05	6.13459e-05
Ruminiclostridium_9	1.9032e-05	4.64253e-05	0	0	4.68209e-05	0.000122692
Ruminococcaceae_NK4A214_group	0	4.64253e-05	0.000158831	7.40247e-05	0.00056185	3.0673e-05
Ruminococcaceae_UCG-002	0	6.96379e-05	9.92694e-05	7.40247e-05	0.00103006	0.000184038
Ruminococcaceae_UCG-004	0	2.32126e-05	1.98539e-05	0	4.68209e-05	0
Ruminococcaceae_UCG-005	0.000114192	0.000719591	0.000397078	0.000407136	0.000515029	0.000245384
Ruminococcaceae_UCG-008	0	0	0	7.40247e-05	4.68209e-05	0
Ruminococcaceae_UCG-009	1.9032e-05	0	7.94155e-05	0	4.68209e-05	0
Ruminococcaceae_UCG-010	1.9032e-05	6.96379e-05	3.97078e-05	0.000222074	0.000468209	6.13459e-05
Ruminococcaceae_UCG-013	0	0.000162488	7.94155e-05	0.000111037	0.000140463	0.000122692
Ruminococcaceae_UCG-014	1.9032e-05	0.000348189	0.000436785	3.70124e-05	0.000140463	3.0673e-05
Ruminococcus_1	1.9032e-05	4.64253e-05	5.95616e-05	0	0	3.0673e-05
Ruminococcus_2	5.70961e-05	0.000185701	0.000198539	0.000148049	9.36417e-05	0.000122692
Sarcina	0.00388253	0.000139276	0.000119123	0	0	0
Solobacterium	0	4.64253e-05	0.000119123	0	0	3.0673e-05
Streptococcus	0.00133224	0.038208	0.0379209	0.000111037	0.000280925	0.000214711
Subdoligranulum	0	0.000208914	0.000178685	3.70124e-05	4.68209e-05	0
Succinivibrio	0	2.32126e-05	7.94155e-05	3.70124e-05	4.68209e-05	3.0673e-05
Sutterella	7.61281e-05	0.000116063	0.000138977	0.000259087	0.000140463	0.000122692
Treponema_2	0	9.28505e-05	3.97078e-05	7.40247e-05	0.000374567	0
Turicibacter	0.124508	0.0149257	0.013858	0.00421941	0.00177919	0.0011349
Tyzzerella_4	0	0	0	7.40247e-05	0	0
Unknown	0.00283577	0.00779944	0.00333545	0.00647716	0.00262197	0.00128826
Weissella	0.000761281	0.000255339	0.000238247	0	0	0
[Eubacterium]_coprostanoligenes_group	3.80641e-05	0.000417827	0.000377224	0.000592198	0.000468209	0.000613459
[Eubacterium]_eligens_group	0	6.96379e-05	3.97078e-05	3.70124e-05	0	0
[Eubacterium]_fissicatena_group	0	4.64253e-05	0	0	0	3.0673e-05
[Eubacterium]_hallii_group	0	0	1.98539e-05	0	0	0
[Eubacterium]_nodatum_group	0	0	0	3.70124e-05	4.68209e-05	6.13459e-05
[Eubacterium]_rectale_group	1.9032e-05	9.28505e-05	7.94155e-05	3.70124e-05	4.68209e-05	0
[Eubacterium]_ruminantium_group	0	0	9.92694e-05	0	9.36417e-05	3.0673e-05
[Eubacterium]_ventriosum_group	0	0	1.98539e-05	0	0	0
[Eubacterium]_xylanophilum_group	1.9032e-05	0.000116063	0.000119123	7.40247e-05	4.68209e-05	6.13459e-05
[Ruminococcus]_gauvreauii_group	0	2.32126e-05	1.98539e-05	0	0	0
bacterium	0.00300706	0.00297122	0.00333545	0.00222074	0.00786591	0.00371143
dgA-11_gut_group	0	0	1.98539e-05	0.000148049	0.000327746	0
hoa5-07d05_gut_group	1.9032e-05	0	0	3.70124e-05	0	0
rumen_bacterium	0	0	3.97078e-05	7.40247e-05	0	9.20189e-05
